# Supplementary material for: Correlation of Neutralizing Antibodies (NAbs) between Sows and Piglets and Evaluation of Protectability Associated with Maternally Derived NAbs in Pigs against Circulating Porcine Reproductive and Respiratory Syndrome Virus (PRRSV) under Field Conditions
Source: Vaccines (Basel). 2021 Apr 21;9(5):414. doi: 10.3390/vaccines9050414 (PMC8143086; doi:10.3390/vaccines9050414)
Supplement: Supplementary file 1 [file vaccines-09-00414-s001.zip]

Archive with 1 entries (1 files):
- vaccines-1178842-supplementary.pdf
